# Supplementary material for: Fecal Metabolomic Insights into Memory-Associated Pathways Modulated by Bacopa monnieri, Mixed Thai Berry, and Combined Extracts in Rats Under Chronic Unpredictable Mild Stress
Source: Antioxidants (Basel). 2026 Jan 1;15(1):56. doi: 10.3390/antiox15010056 (PMC12837653; doi:10.3390/antiox15010056)
Supplement: Supplementary file 1 [file antioxidants-15-00056-s001.zip]

Archive with 1 entries (1 files):
- antioxidants-4031801-supplementary.pdf
